# Supplementary material for: Phenotypic Analysis and Molecular Characterization of Enlarged Cell Size Mutant in Nannochloropsis oceanica
Source: Int J Mol Sci. 2023 Sep 2;24(17):13595. doi: 10.3390/ijms241713595 (PMC10487731; doi:10.3390/ijms241713595)
Supplement: Supplementary file 1 [file ijms-24-13595-s001.zip]

Archive with 2 entries (2 files):
- supplementary.xlsx
- supplementary_Figure.pdf
